# Supplementary material for: Physiological changes after fluid bolus therapy in cardiac surgery patients: A propensity score matched case–control study
Source: Crit Care Resusc. 2024 Jan 12;26(1):32–40. doi: 10.1016/j.ccrj.2023.11.005 (PMC11056405; doi:10.1016/j.ccrj.2023.11.005)
Supplement: Multimedia component 2 [file mmc2.xlsx]

## Sheet: Table e1
		Norepinephrine		Epinephrine		Dobutamin		Milrinone		Levosimendan		Theophyllin		Vasopressin
		Count	Dose	Count	Dose	Count	Dose	Count	Dose	Count	Dose	Count	Dose	Count	Dose
Before matching	Control	5869	3.5885 [1.6667-7.139]	1508	3.3314 [1.6657-6.6628]	3103	0.1659 [0.0833-0.1898]	528	0.0165 [0.0083-0.0167]	176	0.0048 [0.0034-0.0074]	224	0.4164 [0.2769-0.4166]	10	0.0094 [0.0089-0.0111]
	Bolus	9861	4.1416 [1.9312-8.1793]	3349	3.333 [1.6665-6.66]	4499	0.1666 [0.1264-0.2499]	997	0.0167 [0.0083-0.0202]	270	0.0043 [0.0033-0.0069]	407	0.4164 [0.4162-0.5161]	24	0.0135 [0.0088-0.0268]
Matched	Control	400	2.3555 [1.232-4.1672]	296	2.5875 [1.6545-4.9484]	571	0.1665 [0.0833-0.1667]	153	0.0166 [0.0083-0.0167]	52	0.0041 [0.0032-0.0061]	27	0.4165 [0.4163-0.6247]	0	NA [NA-NA]
	Bolus	411	2.3557 [1.1829-4.3038]	331	2.7277 [1.6651-4.9972]	494	0.1666 [0.1166-0.2106]	155	0.0166 [0.0083-0.0167]	51	0.0042 [0.0035-0.0065]	32	0.4164 [0.3896-0.4166]	1	0.0168 [0.0168-0.0168]
Table e1 Vasoactive drugs - matching quality
For each vasoacitve drug the the count of episodes with this drug present at the beginning of the episode is given. If the drug is present it is included in the calculation of the dosing.

## Sheet: Table e2
			Baseline	5min	10min	15min	20min	25min	30min	35min	40min	45min	50min	55min	60min
Heart rate	p (bolus): 0.0001 p (interaction): 0.0000	Bolus	90.86 (90.54-91.17)	90.32 (90.00-90.64)	90.43 (90.11-90.75)	90.48 (90.17-90.80)	90.59 (90.27-90.91)	90.54 (90.22-90.86)	90.57 (90.26-90.89)	90.70 (90.38-91.02)	90.66 (90.34-90.98)	90.66 (90.35-90.98)	90.71 (90.39-91.03)	90.70 (90.38-91.02)	90.79 (90.46-91.11)
		Control	90.99 (90.68-91.29)	90.78 (90.47-91.10)	90.77 (90.45-91.08)	90.74 (90.42-91.05)	90.69 (90.37-91.00)	90.65 (90.34-90.96)	90.68 (90.36-91.00)	90.65 (90.34-90.97)	90.69 (90.37-91.01)	90.68 (90.36-90.99)	90.63 (90.31-90.95)	90.64 (90.32-90.96)	90.63 (90.31-90.94)
Core temperature	p (bolus): 0.0051	Bolus	37.04 (37.01-37.08)	37.16 (37.12-37.19)
		Control	37.14 (37.11-37.17)	37.26 (37.23-37.29)
Systolic arterial blood pressure (SBP)	p (bolus): 0.0016 p (interaction): 0.0029	Bolus	97.70 (97.19-98.21)	98.11 (97.53-98.69)	98.93 (98.35-99.52)	99.07 (98.49-99.65)	99.02 (98.44-99.59)	99.21 (98.63-99.78)	99.08 (98.51-99.65)	98.98 (98.41-99.56)	99.15 (98.58-99.72)	99.19 (98.63-99.76)	99.46 (98.88-100.03)	99.48 (98.90-100.06)	99.32 (98.74-99.89)
		Control	98.52 (98.02-99.01)	99.31 (98.77-99.85)	99.30 (98.76-99.85)	99.34 (98.79-99.89)	99.62 (99.07-100.17)	99.78 (99.22-100.33)	99.96 (99.40-100.52)	100.31 (99.74-100.88)	100.20 (99.64-100.75)	100.41 (99.83-100.98)	100.44 (99.87-101.01)	100.54 (99.96-101.11)	100.53 (99.96-101.11)
Diastolic arterial blood pressure (DBP)	p (bolus): 0.0000 p (interaction): 0.4348	Bolus	51.49 (51.24-51.74)	50.61 (50.35-50.86)	51.06 (50.79-51.32)	51.25 (50.97-51.52)	51.25 (50.99-51.52)	51.47 (51.20-51.74)	51.42 (51.16-51.69)	51.32 (51.06-51.57)	51.45 (51.19-51.71)	51.53 (51.27-51.79)	51.60 (51.33-51.86)	51.58 (51.31-51.84)	51.59 (51.32-51.86)
		Control	51.65 (51.41-51.88)	51.89 (51.63-52.14)	51.87 (51.61-52.12)	51.85 (51.60-52.11)	52.01 (51.75-52.27)	52.13 (51.86-52.39)	52.16 (51.89-52.43)	52.14 (51.88-52.40)	52.16 (51.89-52.42)	52.23 (51.96-52.49)	52.18 (51.91-52.45)	52.17 (51.90-52.44)	52.22 (51.96-52.49)
Mean arterial pressure (MAP)	p (bolus): 0.0000 p (interaction): 0.0296	Bolus	66.64 (66.36-66.93)	66.16 (65.84-66.48)	66.68 (66.36-67.00)	66.86 (66.54-67.19)	66.83 (66.52-67.14)	67.08 (66.75-67.40)	66.97 (66.66-67.29)	66.91 (66.60-67.22)	67.01 (66.70-67.32)	67.03 (66.72-67.34)	67.24 (66.92-67.55)	67.21 (66.90-67.53)	67.11 (66.80-67.42)
		Control	67.04 (66.77-67.31)	67.44 (67.13-67.74)	67.45 (67.15-67.76)	67.41 (67.10-67.71)	67.62 (67.32-67.93)	67.78 (67.48-68.09)	67.92 (67.60-68.24)	68.01 (67.70-68.32)	67.97 (67.66-68.28)	68.08 (67.76-68.40)	68.04 (67.73-68.35)	68.06 (67.75-68.38)	68.13 (67.82-68.45)
Mean pulmonary blood pressure (mPAP)	p (bolus): 0.0047 p (interaction): 0.0504	Bolus	22.97 (22.58-23.37)	23.76 (23.35-24.16)	23.66 (23.26-24.06)	23.65 (23.25-24.05)	23.55 (23.13-23.97)	23.58 (23.17-23.98)	23.61 (23.20-24.02)	23.53 (23.13-23.94)	23.37 (22.97-23.78)	23.32 (22.92-23.72)	23.36 (22.95-23.77)	23.43 (23.01-23.85)	23.50 (23.06-23.95)
		Control	23.02 (22.64-23.41)	23.38 (22.97-23.80)	23.38 (22.96-23.81)	23.44 (23.02-23.86)	23.58 (23.14-24.01)	23.61 (23.15-24.06)	23.46 (23.04-23.89)	23.28 (22.86-23.71)	23.51 (23.05-23.97)	23.47 (23.04-23.89)	23.41 (22.98-23.84)	23.20 (22.78-23.62)	23.37 (22.93-23.80)
Pulmonary capillary wedge pressure (PCWP)	p (bolus): 0.2607	Bolus	13.62 (13.13-14.11)	14.19 (13.70-14.69)
		Control	13.77 (13.24-14.31)	13.53 (13.02-14.04)
Cardiac output (CO)	p (bolus): 0.0332 p (interaction): 0.0000	Bolus	4.59 (4.50-4.67)	4.59 (4.51-4.68)	4.62 (4.54-4.70)	4.68 (4.60-4.76)	4.73 (4.65-4.82)	4.75 (4.67-4.84)	4.74 (4.66-4.82)	4.74 (4.66-4.83)	4.76 (4.67-4.84)	4.75 (4.67-4.83)	4.74 (4.66-4.83)	4.75 (4.67-4.83)	4.75 (4.67-4.83)
		Control	4.60 (4.53-4.68)	4.62 (4.54-4.70)	4.61 (4.53-4.70)	4.60 (4.52-4.68)	4.60 (4.51-4.68)	4.60 (4.52-4.69)	4.60 (4.52-4.68)	4.62 (4.54-4.70)	4.63 (4.55-4.71)	4.62 (4.54-4.70)	4.60 (4.52-4.68)	4.59 (4.51-4.67)	4.59 (4.51-4.67)
Mixed venous oxygen saturation (SvO2)	p (bolus): 0.0004 p (interaction): 0.0403	Bolus	60.93 (60.36-61.49)	61.75 (61.17-62.33)	61.84 (61.26-62.43)	61.66 (61.08-62.24)	61.56 (60.98-62.15)	61.51 (60.91-62.12)	61.48 (60.89-62.08)	61.43 (60.84-62.01)	61.48 (60.90-62.06)	61.59 (61.02-62.17)	61.56 (61.00-62.13)	61.48 (60.91-62.06)	61.47 (60.91-62.04)
		Control	60.92 (60.39-61.45)	61.08 (60.54-61.63)	61.04 (60.50-61.59)	61.02 (60.46-61.57)	61.02 (60.46-61.58)	61.04 (60.48-61.60)	60.96 (60.41-61.52)	60.96 (60.41-61.52)	60.87 (60.31-61.44)	60.77 (60.20-61.34)	60.84 (60.27-61.40)	60.88 (60.32-61.44)	60.83 (60.27-61.38)
Central venous pressure (CVP)	p (bolus): 0.0000 p (interaction): 0.0000	Bolus	8.29 (8.18-8.40)	8.95 (8.84-9.07)	8.88 (8.76-9.00)	8.80 (8.68-8.91)	8.75 (8.63-8.86)	8.71 (8.59-8.83)	8.66 (8.54-8.78)	8.67 (8.55-8.79)	8.61 (8.49-8.73)	8.55 (8.42-8.67)	8.62 (8.49-8.75)	8.57 (8.44-8.69)	8.47 (8.34-8.59)
		Control	8.33 (8.22-8.44)	8.39 (8.27-8.51)	8.42 (8.30-8.55)	8.34 (8.22-8.47)	8.42 (8.30-8.55)	8.41 (8.29-8.53)	8.46 (8.33-8.58)	8.44 (8.32-8.56)	8.41 (8.29-8.54)	8.43 (8.30-8.55)	8.44 (8.31-8.57)	8.35 (8.22-8.47)	8.36 (8.23-8.48)
Peripheral capillary oxygen saturation (SpO2)	p (bolus): 0.0000 p (interaction): 0.0000	Bolus	97.75 (97.68-97.83)	97.88 (97.80-97.96)	97.84 (97.75-97.92)	97.79 (97.70-97.87)	97.78 (97.70-97.86)	97.71 (97.63-97.80)	97.70 (97.62-97.78)	97.70 (97.61-97.78)	97.62 (97.54-97.71)	97.62 (97.53-97.70)	97.63 (97.54-97.71)	97.55 (97.46-97.64)	97.56 (97.47-97.64)
		Control	97.48 (97.41-97.56)	97.48 (97.40-97.56)	97.39 (97.31-97.48)	97.35 (97.26-97.44)	97.39 (97.31-97.48)	97.40 (97.32-97.48)	97.36 (97.27-97.44)	97.34 (97.26-97.43)	97.34 (97.26-97.43)	97.36 (97.27-97.44)	97.35 (97.27-97.43)	97.31 (97.23-97.40)	97.28 (97.20-97.37)
Urine output	p (bolus): 0.0465	Bolus	98.49 (94.59-102.39)	87.88 (84.23-91.52)
		Control	93.56 (89.54-97.58)	81.56 (78.33-84.80)
Lactate	p (bolus): 0.0075	Bolus	1.99 (1.90-2.07)	2.11 (2.00-2.22)
		Control	1.88 (1.79-1.97)	1.73 (1.65-1.81)
Arterial Base Excess	p (bolus): 0.5063	Bolus	-0.73 (-0.90--0.55)	-0.62 (-0.80--0.44)
		Control	-0.30 (-0.47--0.13)	-0.32 (-0.48--0.16)
Haemoglobin	p (bolus): 0.0000	Bolus	10.13 (10.02-10.24)	9.72 (9.61-9.83)
		Control	9.92 (9.81-10.03)	10.11 (10.00-10.22)
ScvO2: Central venous oxygen saturation	p (bolus): 0.1751	Bolus	59.05 (57.88-60.21)	59.38 (58.40-60.35)
		Control	59.60 (58.42-60.78)	59.62 (58.41-60.82)
Arterial pH	p (bolus): 0.7084	Bolus	7.42 (7.42-7.43)	7.44 (7.43-7.44)
		Control	7.43 (7.43-7.43)	7.43 (7.43-7.44)
Arterial oxygen partial pressure (PaO2)	p (bolus): 0.2190	Bolus	111.39 (108.15-114.62)	103.15 (100.98-105.33)
		Control	106.87 (104.37-109.36)	102.10 (99.85-104.34)
Arterial oxygen saturation (SaO2)	p (bolus): 0.3993	Bolus	97.18 (96.85-97.51)	97.39 (97.18-97.60)
		Control	97.45 (97.25-97.65)	97.44 (97.29-97.59)
Norepinephrine		Bolus	0.40 (0.34-0.45)	0.38 (0.32-0.43)	0.40 (0.33-0.46)	0.39 (0.33-0.44)	0.38 (0.33-0.44)	0.38 (0.32-0.43)	0.38 (0.32-0.43)	0.38 (0.33-0.44)	0.38 (0.33-0.44)	0.37 (0.32-0.42)	0.37 (0.31-0.42)	0.36 (0.31-0.42)	0.36 (0.31-0.41)
		Control	0.38 (0.33-0.44)	0.37 (0.32-0.43)	0.37 (0.31-0.43)	0.37 (0.31-0.42)	0.37 (0.31-0.42)	0.37 (0.31-0.42)	0.36 (0.31-0.42)	0.36 (0.30-0.41)	0.35 (0.29-0.40)	0.35 (0.30-0.41)	0.35 (0.30-0.41)	0.35 (0.29-0.40)	0.34 (0.29-0.40)
Epinephrine		Bolus	0.34 (0.29-0.39)	0.34 (0.29-0.39)	0.34 (0.29-0.38)	0.34 (0.29-0.38)	0.34 (0.29-0.39)	0.34 (0.29-0.39)	0.34 (0.29-0.38)	0.34 (0.29-0.39)	0.35 (0.30-0.40)	0.35 (0.29-0.41)	0.35 (0.29-0.41)	0.35 (0.29-0.40)	0.34 (0.29-0.39)
		Control	0.30 (0.25-0.35)	0.29 (0.24-0.34)	0.29 (0.24-0.34)	0.29 (0.24-0.34)	0.29 (0.24-0.34)	0.29 (0.24-0.33)	0.28 (0.24-0.33)	0.28 (0.24-0.33)	0.28 (0.23-0.33)	0.28 (0.23-0.33)	0.28 (0.23-0.33)	0.28 (0.23-0.33)	0.28 (0.23-0.32)
Dobutamine		Bolus	0.02 (0.02-0.03)	0.02 (0.02-0.02)	0.02 (0.01-0.02)	0.02 (0.02-0.02)	0.02 (0.02-0.02)	0.02 (0.02-0.02)	0.02 (0.01-0.02)	0.02 (0.01-0.02)	0.02 (0.02-0.02)	0.02 (0.02-0.02)	0.02 (0.02-0.02)	0.02 (0.02-0.02)	0.02 (0.02-0.02)
		Control	0.02 (0.02-0.03)	0.02 (0.02-0.02)	0.02 (0.02-0.02)	0.02 (0.01-0.02)	0.02 (0.02-0.02)	0.02 (0.02-0.02)	0.02 (0.01-0.02)	0.02 (0.01-0.02)	0.02 (0.01-0.02)	0.02 (0.01-0.02)	0.02 (0.01-0.02)	0.02 (0.01-0.02)	0.02 (0.01-0.02)
Milrinone		Bolus	0.00 (0.00-0.00)	0.00 (0.00-0.00)	0.00 (0.00-0.00)	0.00 (0.00-0.00)	0.00 (0.00-0.00)	0.00 (0.00-0.00)	0.00 (0.00-0.00)	0.00 (0.00-0.00)	0.00 (0.00-0.00)	0.00 (0.00-0.00)	0.00 (0.00-0.00)	0.00 (0.00-0.00)	0.00 (0.00-0.00)
		Control	0.00 (0.00-0.00)	0.00 (0.00-0.00)	0.00 (0.00-0.00)	0.00 (0.00-0.00)	0.00 (0.00-0.00)	0.00 (0.00-0.00)	0.00 (0.00-0.00)	0.00 (0.00-0.00)	0.00 (0.00-0.00)	0.00 (0.00-0.00)	0.00 (0.00-0.00)	0.00 (0.00-0.00)	0.00 (0.00-0.00)
Levosimendan		Bolus	0.00 (0.00-0.00)	0.00 (0.00-0.00)	0.00 (0.00-0.00)	0.00 (0.00-0.00)	0.00 (0.00-0.00)	0.00 (0.00-0.00)	0.00 (0.00-0.00)	0.00 (0.00-0.00)	0.00 (0.00-0.00)	0.00 (0.00-0.00)	0.00 (0.00-0.00)	0.00 (0.00-0.00)	0.00 (0.00-0.00)
		Control	0.00 (0.00-0.00)	0.00 (0.00-0.00)	0.00 (0.00-0.00)	0.00 (0.00-0.00)	0.00 (0.00-0.00)	0.00 (0.00-0.00)	0.00 (0.00-0.00)	0.00 (0.00-0.00)	0.00 (0.00-0.00)	0.00 (0.00-0.00)	0.00 (0.00-0.00)	0.00 (0.00-0.00)	0.00 (0.00-0.00)
Theophyllin		Bolus	0.01 (0.00-0.01)	0.01 (0.00-0.01)	0.01 (0.00-0.01)	0.01 (0.00-0.01)	0.01 (0.00-0.01)	0.01 (0.00-0.01)	0.01 (0.00-0.01)	0.01 (0.00-0.01)	0.01 (0.00-0.01)	0.01 (0.00-0.01)	0.01 (0.00-0.01)	0.01 (0.00-0.01)	0.01 (0.00-0.01)
		Control	0.01 (0.00-0.01)	0.01 (0.00-0.01)	0.01 (0.00-0.01)	0.01 (0.00-0.01)	0.01 (0.00-0.01)	0.01 (0.00-0.01)	0.01 (0.00-0.01)	0.00 (0.00-0.01)	0.00 (0.00-0.01)	0.00 (0.00-0.01)	0.00 (0.00-0.01)	0.00 (0.00-0.01)	0.00 (0.00-0.00)
Vasopressin		Bolus	0.00 (0.00-0.00)	0.00 (0.00-0.00)	0.00 (0.00-0.00)	0.00 (0.00-0.00)	0.00 (0.00-0.00)	0.00 (0.00-0.00)	0.00 (0.00-0.00)	0.00 (0.00-0.00)	0.00 (0.00-0.00)	0.00 (0.00-0.00)	0.00 (0.00-0.00)	0.00 (0.00-0.00)	0.00 (0.00-0.00)
		Control	0.00 (0.00-0.00)	0.00 (0.00-0.00)	0.00 (0.00-0.00)	0.00 (0.00-0.00)	0.00 (0.00-0.00)	0.00 (0.00-0.00)	0.00 (0.00-0.00)	0.00 (0.00-0.00)	0.00 (0.00-0.00)	0.00 (0.00-0.00)	0.00 (0.00-0.00)	0.00 (0.00-0.00)	0.00 (0.00-0.00)
VIS	p (bolus): 0.3291 p (interaction): 0.0000	Bolus	96.88 (88.70-105.06)	88.81 (80.72-96.89)	90.10 (81.47-98.74)	89.00 (80.85-97.16)	89.59 (81.39-97.78)	88.94 (80.76-97.13)	87.93 (79.84-96.02)	89.22 (81.04-97.40)	89.76 (81.49-98.02)	89.69 (81.12-98.26)	89.67 (81.10-98.24)	89.17 (80.74-97.60)	88.06 (79.88-96.24)
		Control	93.13 (84.85-101.42)	83.68 (75.38-91.97)	83.32 (75.02-91.62)	81.53 (73.35-89.71)	82.73 (74.48-90.97)	82.13 (73.95-90.31)	80.90 (72.71-89.08)	80.13 (72.02-88.23)	79.39 (71.33-87.45)	78.40 (70.32-86.47)	79.79 (71.69-87.89)	79.21 (71.13-87.28)	77.33 (69.28-85.39)
Oxygen delivery (dO2) = CO * Hb * SaO2 * 1.34	p (bolus): 0.1222	Bolus	571.79 (543.97-599.61)	577.11 (554.58-599.64)
		Control	583.45 (557.16-609.74)	614.72 (591.05-638.39)
Perfusion pressure	p (bolus): 0.0000 p (interaction): 0.8133	Bolus	58.35 (58.03-58.67)	57.21 (56.86-57.56)	57.79 (57.44-58.14)	58.06 (57.70-58.43)	58.06 (57.72-58.41)	58.36 (58.01-58.72)	58.30 (57.95-58.64)	58.21 (57.88-58.55)	58.37 (58.03-58.71)	58.46 (58.12-58.80)	58.60 (58.25-58.94)	58.64 (58.30-58.99)	58.63 (58.29-58.97)
		Control	58.71 (58.40-59.02)	59.05 (58.72-59.38)	59.04 (58.71-59.37)	59.06 (58.73-59.40)	59.21 (58.88-59.54)	59.39 (59.05-59.72)	59.47 (59.12-59.83)	59.59 (59.25-59.93)	59.57 (59.23-59.91)	59.65 (59.30-59.99)	59.61 (59.26-59.95)	59.70 (59.36-60.04)	59.77 (59.43-60.12)
Stroke volume	p (bolus): 0.0002 p (interaction): 0.0000	Bolus	48.08 (47.12-49.04)	48.48 (47.53-49.43)	48.73 (47.80-49.67)	49.32 (48.38-50.26)	49.89 (48.94-50.83)	50.11 (49.16-51.06)	49.97 (49.01-50.92)	49.91 (48.93-50.89)	50.09 (49.13-51.06)	50.08 (49.11-51.04)	49.96 (48.99-50.93)	49.96 (49.01-50.92)	49.92 (48.98-50.87)
		Control	48.28 (47.42-49.13)	48.50 (47.56-49.44)	48.55 (47.61-49.49)	48.34 (47.41-49.27)	48.25 (47.33-49.18)	48.33 (47.41-49.25)	48.29 (47.36-49.21)	48.56 (47.65-49.48)	48.58 (47.65-49.51)	48.42 (47.48-49.35)	48.20 (47.28-49.13)	48.17 (47.25-49.09)	48.20 (47.27-49.12)
Systemic Vascular Resistance (SVR)	p (bolus): 0.0001 p (interaction): 0.0000	Bolus	970.61 (949.89-991.34)	963.56 (939.10-988.01)	954.63 (931.37-977.90)	944.86 (922.60-967.13)	933.63 (912.18-955.08)	928.88 (908.41-949.36)	935.53 (914.25-956.80)	941.40 (920.02-962.77)	942.03 (920.27-963.78)	935.60 (914.52-956.69)	938.41 (918.36-958.46)	940.93 (920.90-960.97)	938.29 (917.86-958.73)
		Control	962.87 (943.14-982.60)	973.15 (951.73-994.56)	972.00 (950.66-993.33)	972.76 (951.27-994.24)	988.79 (966.82-1010.76)	982.69 (960.55-1004.83)	982.47 (960.20-1004.74)	977.58 (955.77-999.40)	972.69 (951.54-993.85)	974.98 (953.27-996.69)	983.77 (962.57-1004.98)	976.45 (955.60-997.29)	977.88 (956.61-999.15)
Table e2 Comprehensive summary of the effect of FBT in cardiac surgery patients.
Reported in 5-minute intervals for continuously measured variables and as one value for sporadically measured variables (Values are presented as mean (95% confidence interval)).

## Sheet: Table e3
	Median MAP∆ [mmHg]				Median CO∆ [ml/min]				Median SV∆ [ml]
Predictors	Estimates	95%CI	p		Estimates	95%CI	p		Estimates	95%CI	p
(Intercept)	32.82	29.46 – 36.18	<0.001		415.16	-600.12 – 1430.44	0.423		-3	-14.05 – 8.05	0.594
Gender [M]	-0.14	-0.48 – 0.20	0.416		105.86	38.57 – 173.15	0.002		1.04	0.31 – 1.77	0.005
Age	-0.01	-0.03 – -0.00	0.033		-1.88	-4.25 – 0.49	0.12		-0.02	-0.05 – 0.00	0.111
Height	-0.02	-0.04 – -0.00	0.012		3.07	0.06 – 6.07	0.045		0.04	0.00 – 0.07	0.032
Heart rate baseline	-0.05	-0.07 – -0.04	<0.001		-2.25	-10.46 – 5.96	0.591		0.03	-0.06 – 0.12	0.537
Systolic arterial blood pressure baseline	0.06	0.04 – 0.08	<0.001		-1.85	-5.57 – 1.86	0.328		0	-0.04 – 0.04	0.832
Diastolic arterial blood pressure baseline	0.2	0.15 – 0.25	<0.001		-0.94	-7.74 – 5.86	0.785		0	-0.07 – 0.07	0.982
Mean arterial blood pressure baseline	-0.57	-0.63 – -0.50	<0.001		4.8	-5.69 – 15.29	0.37		0.05	-0.07 – 0.16	0.435
Cardiac output baseline					-0.19	-0.36 – -0.02	0.032		-1.84	-3.72 – 0.04	0.055
Central venous pressure baseline	-0.19	-0.23 – -0.15	<0.001		-5.54	-13.50 – 2.42	0.172		-0.09	-0.18 – -0.01	0.032
Ventilated	0.57	0.32 – 0.81	<0.001		3.77	-12.73 – 20.28	0.654		0.05	-0.13 – 0.23	0.602
Vasoactive-inotropic score (VIS) baseline	0	-0.00 – -0.00	<0.001		-21.22	-86.64 – 44.20	0.525		-0.42	-1.13 – 0.29	0.246
Median VIS	0	-0.00 – -0.00	<0.001		0.04	-0.02 – 0.10	0.202		0	-0.00 – 0.00	0.51
Fluid bolus rate [ml/h]	0	0.00 – 0.00	<0.001		0.02	-0.00 – 0.04	0.075		0	-0.00 – 0.00	0.123
Fluid bolus 100ml	-0.26	-0.34 – -0.18	<0.001		22.35	5.60 – 39.11	0.009		0.29	0.11 – 0.47	0.002
Observations	7090				1514				1514
R2 / R2 adjusted	0.206 / 0.205				0.112 / 0.103				0.088 / 0.080
Table e3 Linear regression model details for MAP, CO and SV changes after FBT compared to control episodes.
CO is given in ml/min due to the small magnitude of changes. MAP: mean arterial pressure. CO: cardiac output. SV: stroke volume. VIS: vasoactive inotropic score.
